# Supplementary material for: Investigating the influence of physiologically relevant hydrostatic pressure on CHO cell batch culture
Source: Sci Rep. 2021 Jan 8;11:162. doi: 10.1038/s41598-020-80576-8 (PMC7794228; doi:10.1038/s41598-020-80576-8)
Supplement: Supplementary file 1 — Supplementary Information 1. [file 41598_2020_80576_MOESM1_ESM.zip]

Archive with 787 entries (753 files):
- S1/
- S1/Aggregate counts/
- S1/Aggregate counts/Aggregates counts Result summary.xlsx
- S1/Aggregate counts/day5/
- S1/Aggregate counts/day5/0mmHg Feb1 47 46/
- S1/Aggregate counts/day5/0mmHg Feb1 47 46/ML C3-001_2019-02-11_153016.bmp
- S1/Aggregate counts/day5/0mmHg Feb1 47 46/ML C3-001_2019-02-17_162612.bmp
- S1/Aggregate counts/day5/0mmHg Feb1 47 46/ML C3-002_2019-02-11_153016.bmp
- S1/Aggregate counts/day5/0mmHg Feb1 47 46/ML C3-002_2019-02-17_162612.bmp
- S1/Aggregate counts/day5/0mmHg Feb1 47 46/ML C3-003_2019-02-11_153017.bmp
- S1/Aggregate counts/day5/0mmHg Feb1 47 46/ML C3-003_2019-02-17_162613.bmp
- S1/Aggregate counts/day5/0mmHg Feb1 47 46/ML C3-004_2019-02-11_153017.bmp
- S1/Aggregate counts/day5/0mmHg Feb1 47 46/ML C3-004_2019-02-17_162613.bmp
- S1/Aggregate counts/day5/0mmHg Feb1 47 46/ML C3-005_2019-02-11_153017.bmp
- S1/Aggregate counts/day5/0mmHg Feb1 47 46/ML C3-005_2019-02-17_162613.bmp
- S1/Aggregate counts/day5/0mmHg Feb1 47 46/ML C3-006_2019-02-11_153018.bmp
- S1/Aggregate counts/day5/0mmHg Feb1 47 46/ML C3-006_2019-02-17_162614.bmp
- S1/Aggregate counts/day5/0mmHg Feb1 47 46/ML C3-007_2019-02-11_153018.bmp
- S1/Aggregate counts/day5/0mmHg Feb1 47 46/ML C3-007_2019-02-17_162614.bmp
- S1/Aggregate counts/day5/0mmHg Feb1 47 46/ML C3-008_2019-02-11_153018.bmp
- S1/Aggregate counts/day5/0mmHg Feb1 47 46/ML C3-008_2019-02-17_162614.bmp
- S1/Aggregate counts/day5/0mmHg Feb1 47 46/ML C3-009_2019-02-11_153019.bmp
- S1/Aggregate counts/day5/0mmHg Feb1 47 46/ML C3-009_2019-02-17_162615.bmp
- S1/Aggregate counts/day5/0mmHg Feb1 47 46/ML C3-010_2019-02-11_153019.bmp
- S1/Aggregate counts/day5/0mmHg Feb1 47 46/ML C3-010_2019-02-17_162615.bmp
- S1/Aggregate counts/day5/0mmHg Feb1 47 46/ML C3-011_2019-02-11_153019.bmp
- S1/Aggregate counts/day5/0mmHg Feb1 47 46/ML C3-011_2019-02-17_162615.bmp
- S1/Aggregate counts/day5/0mmHg Feb1 47 46/ML C3-012_2019-02-11_153020.bmp
- S1/Aggregate counts/day5/0mmHg Feb1 47 46/ML C3-012_2019-02-17_162616.bmp
- S1/Aggregate counts/day5/0mmHg Feb1 47 46/ML C3-013_2019-02-11_153020.bmp
- S1/Aggregate counts/day5/0mmHg Feb1 47 46/ML C3-013_2019-02-17_162616.bmp
- S1/Aggregate counts/day5/0mmHg Feb1 47 46/ML C3-014_2019-02-11_153020.bmp
- S1/Aggregate counts/day5/0mmHg Feb1 47 46/ML C3-014_2019-02-17_162616.bmp
- S1/Aggregate counts/day5/0mmHg Feb1 47 46/ML C3-015_2019-02-11_153021.bmp
- S1/Aggregate counts/day5/0mmHg Feb1 47 46/ML C3-015_2019-02-17_162616.bmp
- S1/Aggregate counts/day5/0mmHg Feb1 47 46/ML C3-016_2019-02-11_153021.bmp
- S1/Aggregate counts/day5/0mmHg Feb1 47 46/ML C3-016_2019-02-17_162617.bmp
- S1/Aggregate counts/day5/0mmHg Feb1 47 46/ML C3-017_2019-02-11_153021.bmp
- S1/Aggregate counts/day5/0mmHg Feb1 47 46/ML C3-017_2019-02-17_162617.bmp
- S1/Aggregate counts/day5/0mmHg Feb1 47 46/ML C3-018_2019-02-17_162617.bmp
- S1/Aggregate counts/day5/0mmHg Feb1 47 46/ML C3-019_2019-02-17_162618.bmp
- S1/Aggregate counts/day5/0mmHg Feb1 47 46/ML C3-020_2019-02-17_162618.bmp
- S1/Aggregate counts/day5/0mmHg Feb1 47 46/ML C3-021_2019-02-17_162618.bmp
- S1/Aggregate counts/day5/0mmHg Feb1 47 46/ML C3-022_2019-02-17_162618.bmp
- S1/Aggregate counts/day5/0mmHg Feb1 47 46/ML C3-023_2019-02-17_162619.bmp
- S1/Aggregate counts/day5/0mmHg Feb1 47 46/ML C3-024_2019-02-17_162619.bmp
- S1/Aggregate counts/day5/0mmHg Feb1 47 46/ML C3-025_2019-02-17_162619.bmp
- S1/Aggregate counts/day5/0mmHg Feb1 47 46/ML C3-026_2019-02-17_162620.bmp
- S1/Aggregate counts/day5/0mmHg Feb1 47 46/ML C3-027_2019-02-17_162620.bmp
- S1/Aggregate counts/day5/0mmHg Feb1 47 46/ML C3-028_2019-02-17_162620.bmp
- S1/Aggregate counts/day5/0mmHg Feb1 47 46/ML C3-029_2019-02-17_162620.bmp
- S1/Aggregate counts/day5/0mmHg Feb1 47 46/ML C3-030_2019-02-17_162620.bmp
- S1/Aggregate counts/day5/0mmHg Feb1 47 46/ML C3-031_2019-02-17_162621.bmp
- S1/Aggregate counts/day5/0mmHg Feb1 47 46/ML C3-032_2019-02-17_162621.bmp
- S1/Aggregate counts/day5/0mmHg Feb1 47 46/ML C3-033_2019-02-17_162621.bmp
- S1/Aggregate counts/day5/0mmHg Feb1 47 46/ML C3-034_2019-02-17_162621.bmp
- S1/Aggregate counts/day5/0mmHg Feb1 47 46/ML C3-035_2019-02-17_162622.bmp
- S1/Aggregate counts/day5/0mmHg Feb1 47 46/ML C3-036_2019-02-17_162622.bmp
- S1/Aggregate counts/day5/0mmHg Feb1 47 46/ML C3-037_2019-02-17_162622.bmp
- S1/Aggregate counts/day5/0mmHg Feb1 47 46/ML C3-038_2019-02-17_162623.bmp
- S1/Aggregate counts/day5/0mmHg Feb1 47 46/ML C3-039_2019-02-17_162623.bmp
- S1/Aggregate counts/day5/0mmHg Feb1 47 46/ML C3-040_2019-02-17_162623.bmp
- S1/Aggregate counts/day5/0mmHg Feb1 47 46/ML C3-041_2019-02-17_162623.bmp
- S1/Aggregate counts/day5/0mmHg Feb1 47 46/ML C3-042_2019-02-17_162624.bmp
- S1/Aggregate counts/day5/0mmHg Feb1 47 46/ML C3-043_2019-02-17_162624.bmp
- S1/Aggregate counts/day5/0mmHg Feb1 47 46/ML C3-044_2019-02-17_162624.bmp
- S1/Aggregate counts/day5/0mmHg Feb1 47 46/ML C3-045_2019-02-17_162625.bmp
- S1/Aggregate counts/day5/0mmHg Feb1 47 46/ML C3-046_2019-02-17_162625.bmp
- S1/Aggregate counts/day5/0mmHg Feb1 47 46/ML C3-047_2019-02-17_162625.bmp
- S1/Aggregate counts/day5/0mmHg Feb1 47 46/ML C3-048_2019-02-17_162625.bmp
- S1/Aggregate counts/day5/0mmHg Feb1 47 46/ML C3-049_2019-02-17_162626.bmp
- S1/Aggregate counts/day5/0mmHg Feb1 47 46/ML C3-050_2019-02-17_162626.bmp
- S1/Aggregate counts/day5/0mmHg Jan10 41 39/
- S1/Aggregate counts/day5/0mmHg Jan10 41 39/ML SS1 3-001_2019-02-19_112514.bmp
- S1/Aggregate counts/day5/0mmHg Jan10 41 39/ML SS1 3-002_2019-02-19_112514.bmp
- S1/Aggregate counts/day5/0mmHg Jan10 41 39/ML SS1 3-003_2019-02-19_112515.bmp
- S1/Aggregate counts/day5/0mmHg Jan10 41 39/ML SS1 3-004_2019-02-19_112515.bmp
- S1/Aggregate counts/day5/0mmHg Jan10 41 39/ML SS1 3-005_2019-02-19_112515.bmp
- S1/Aggregate counts/day5/0mmHg Jan10 41 39/ML SS1 3-006_2019-02-19_112516.bmp
- S1/Aggregate counts/day5/0mmHg Jan10 41 39/ML SS1 3-007_2019-02-19_112516.bmp
- S1/Aggregate counts/day5/0mmHg Jan10 41 39/ML SS1 3-008_2019-02-19_112516.bmp
- S1/Aggregate counts/day5/0mmHg Jan10 41 39/ML SS1 3-009_2019-02-19_112516.bmp
- S1/Aggregate counts/day5/0mmHg Jan10 41 39/ML SS1 3-010_2019-02-19_112517.bmp
- S1/Aggregate counts/day5/0mmHg Jan10 41 39/ML SS1 3-011_2019-02-19_112517.bmp
- S1/Aggregate counts/day5/0mmHg Jan10 41 39/ML SS1 3-012_2019-02-19_112517.bmp
- S1/Aggregate counts/day5/0mmHg Jan10 41 39/ML SS1 3-013_2019-02-19_112517.bmp
- S1/Aggregate counts/day5/0mmHg Jan10 41 39/ML SS1 3-014_2019-02-19_112518.bmp
- S1/Aggregate counts/day5/0mmHg Jan10 41 39/ML SS1 3-015_2019-02-19_112518.bmp
- S1/Aggregate counts/day5/0mmHg Jan10 41 39/ML SS1 3-016_2019-02-19_112518.bmp
- S1/Aggregate counts/day5/0mmHg Jan10 41 39/ML SS1 3-017_2019-02-19_112519.bmp
- S1/Aggregate counts/day5/0mmHg Jan10 41 39/ML SS1 3-018_2019-02-19_112519.bmp
- S1/Aggregate counts/day5/0mmHg Jan10 41 39/ML SS1 3-019_2019-02-19_112519.bmp
- S1/Aggregate counts/day5/0mmHg Jan10 41 39/ML SS1 3-020_2019-02-19_112519.bmp
- S1/Aggregate counts/day5/0mmHg Jan10 41 39/ML SS1 3-021_2019-02-19_112520.bmp
- S1/Aggregate counts/day5/0mmHg Jan10 41 39/ML SS1 3-022_2019-02-19_112520.bmp
- S1/Aggregate counts/day5/0mmHg Jan10 41 39/ML SS1 3-023_2019-02-19_112520.bmp
- S1/Aggregate counts/day5/0mmHg Jan10 41 39/ML SS1 3-024_2019-02-19_112521.bmp
- S1/Aggregate counts/day5/0mmHg Jan10 41 39/ML SS1 3-025_2019-02-19_112521.bmp
- S1/Aggregate counts/day5/0mmHg Jan10 41 39/ML SS1 3-026_2019-02-19_112521.bmp
- S1/Aggregate counts/day5/0mmHg Jan10 41 39/ML SS1 3-027_2019-02-19_112522.bmp
- S1/Aggregate counts/day5/0mmHg Jan10 41 39/ML SS1 3-028_2019-02-19_112522.bmp
- S1/Aggregate counts/day5/0mmHg Jan10 41 39/ML SS1 3-029_2019-02-19_112522.bmp
- S1/Aggregate counts/day5/0mmHg Jan10 41 39/ML SS1 3-030_2019-02-19_112523.bmp
- S1/Aggregate counts/day5/0mmHg Jan10 41 39/ML SS1 3-031_2019-02-19_112523.bmp
- S1/Aggregate counts/day5/0mmHg Jan10 41 39/ML SS1 3-032_2019-02-19_112523.bmp
- S1/Aggregate counts/day5/0mmHg Jan10 41 39/ML SS1 3-033_2019-02-19_112523.bmp
- S1/Aggregate counts/day5/0mmHg Jan10 41 39/ML SS1 3-034_2019-02-19_112524.bmp
- S1/Aggregate counts/day5/0mmHg Jan10 41 39/ML SS1 3-035_2019-02-19_112524.bmp
- S1/Aggregate counts/day5/0mmHg Jan10 41 39/ML SS1 3-036_2019-02-19_112525.bmp
- S1/Aggregate counts/day5/0mmHg Jan10 41 39/ML SS1 3-037_2019-02-19_112525.bmp
- S1/Aggregate counts/day5/0mmHg Jan10 41 39/ML SS1 3-038_2019-02-19_112525.bmp
- S1/Aggregate counts/day5/0mmHg Jan10 41 39/ML SS1 3-039_2019-02-19_112525.bmp
- S1/Aggregate counts/day5/0mmHg Jan10 41 39/ML SS1 3-040_2019-02-19_112526.bmp
- S1/Aggregate counts/day5/0mmHg Jan10 41 39/ML SS1 3-041_2019-02-19_112526.bmp
- S1/Aggregate counts/day5/0mmHg Jan10 41 39/ML SS1 3-042_2019-02-19_112526.bmp
- S1/Aggregate counts/day5/0mmHg Jan10 41 39/ML SS1 3-043_2019-02-19_112527.bmp
- S1/Aggregate counts/day5/0mmHg Jan10 41 39/ML SS1 3-044_2019-02-19_112527.bmp
- S1/Aggregate counts/day5/0mmHg Jan10 41 39/ML SS1 3-045_2019-02-19_112527.bmp
- S1/Aggregate counts/day5/0mmHg Jan10 41 39/ML SS1 3-046_2019-02-19_112528.bmp
- S1/Aggregate counts/day5/0mmHg Jan10 41 39/ML SS1 3-047_2019-02-19_112528.bmp
- S1/Aggregate counts/day5/0mmHg Jan10 41 39/ML SS1 3-048_2019-02-19_112528.bmp
- S1/Aggregate counts/day5/0mmHg Jan10 41 39/ML SS1 3-049_2019-02-19_112529.bmp
- S1/Aggregate counts/day5/0mmHg Jan10 41 39/ML SS1 3-050_2019-02-19_112529.bmp
- S1/Aggregate counts/day5/30mmHg Dec18 54 44/
- S1/Aggregate counts/day5/30mmHg Dec18 54 44/ML P2-001_2019-02-19_124633.bmp
- S1/Aggregate counts/day5/30mmHg Dec18 54 44/ML P2-002_2019-02-19_124634.bmp
- S1/Aggregate counts/day5/30mmHg Dec18 54 44/ML P2-003_2019-02-19_124634.bmp
- S1/Aggregate counts/day5/30mmHg Dec18 54 44/ML P2-004_2019-02-19_124634.bmp
- S1/Aggregate counts/day5/30mmHg Dec18 54 44/ML P2-005_2019-02-19_124635.bmp
- S1/Aggregate counts/day5/30mmHg Dec18 54 44/ML P2-006_2019-02-19_124635.bmp
- S1/Aggregate counts/day5/30mmHg Dec18 54 44/ML P2-007_2019-02-19_124635.bmp
- S1/Aggregate counts/day5/30mmHg Dec18 54 44/ML P2-008_2019-02-19_124636.bmp
- S1/Aggregate counts/day5/30mmHg Dec18 54 44/ML P2-009_2019-02-19_124636.bmp
- S1/Aggregate counts/day5/30mmHg Dec18 54 44/ML P2-010_2019-02-19_124636.bmp
- S1/Aggregate counts/day5/30mmHg Dec18 54 44/ML P2-011_2019-02-19_124637.bmp
- S1/Aggregate counts/day5/30mmHg Dec18 54 44/ML P2-012_2019-02-19_124637.bmp
- S1/Aggregate counts/day5/30mmHg Dec18 54 44/ML P2-013_2019-02-19_124638.bmp
- S1/Aggregate counts/day5/30mmHg Dec18 54 44/ML P2-014_2019-02-19_124638.bmp
- S1/Aggregate counts/day5/30mmHg Dec18 54 44/ML P2-015_2019-02-19_124638.bmp
- S1/Aggregate counts/day5/30mmHg Dec18 54 44/ML P2-016_2019-02-19_124639.bmp
- S1/Aggregate counts/day5/30mmHg Dec18 54 44/ML P2-017_2019-02-19_124639.bmp
- S1/Aggregate counts/day5/30mmHg Dec18 54 44/ML P2-018_2019-02-19_124639.bmp
- S1/Aggregate counts/day5/30mmHg Dec18 54 44/ML P2-019_2019-02-19_124640.bmp
- S1/Aggregate counts/day5/30mmHg Dec18 54 44/ML P2-020_2019-02-19_124640.bmp
- S1/Aggregate counts/day5/30mmHg Dec18 54 44/ML P2-021_2019-02-19_124640.bmp
- S1/Aggregate counts/day5/30mmHg Dec18 54 44/ML P2-022_2019-02-19_124641.bmp
- S1/Aggregate counts/day5/30mmHg Dec18 54 44/ML P2-023_2019-02-19_124641.bmp
- S1/Aggregate counts/day5/30mmHg Dec18 54 44/ML P2-024_2019-02-19_124641.bmp
- S1/Aggregate counts/day5/30mmHg Dec18 54 44/ML P2-025_2019-02-19_124642.bmp
- S1/Aggregate counts/day5/30mmHg Dec18 54 44/ML P2-026_2019-02-19_124642.bmp
- S1/Aggregate counts/day5/30mmHg Dec18 54 44/ML P2-027_2019-02-19_124643.bmp
- S1/Aggregate counts/day5/30mmHg Dec18 54 44/ML P2-028_2019-02-19_124643.bmp
- S1/Aggregate counts/day5/30mmHg Dec18 54 44/ML P2-029_2019-02-19_124643.bmp
- S1/Aggregate counts/day5/30mmHg Dec18 54 44/ML P2-030_2019-02-19_124644.bmp
- S1/Aggregate counts/day5/30mmHg Dec18 54 44/ML P2-031_2019-02-19_124644.bmp
- S1/Aggregate counts/day5/30mmHg Dec18 54 44/ML P2-032_2019-02-19_124644.bmp
- S1/Aggregate counts/day5/30mmHg Dec18 54 44/ML P2-033_2019-02-19_124645.bmp
- S1/Aggregate counts/day5/30mmHg Dec18 54 44/ML P2-034_2019-02-19_124645.bmp
- S1/Aggregate counts/day5/30mmHg Dec18 54 44/ML P2-035_2019-02-19_124645.bmp
- S1/Aggregate counts/day5/30mmHg Dec18 54 44/ML P2-036_2019-02-19_124646.bmp
- S1/Aggregate counts/day5/30mmHg Dec18 54 44/ML P2-037_2019-02-19_124646.bmp
- S1/Aggregate counts/day5/30mmHg Dec18 54 44/ML P2-038_2019-02-19_124646.bmp
- S1/Aggregate counts/day5/30mmHg Dec18 54 44/ML P2-039_2019-02-19_124647.bmp
- S1/Aggregate counts/day5/30mmHg Dec18 54 44/ML P2-040_2019-02-19_124647.bmp
- S1/Aggregate counts/day5/30mmHg Dec18 54 44/ML P2-041_2019-02-19_124647.bmp
- S1/Aggregate counts/day5/30mmHg Dec18 54 44/ML P2-042_2019-02-19_124648.bmp
- S1/Aggregate counts/day5/30mmHg Dec18 54 44/ML P2-043_2019-02-19_124648.bmp
- S1/Aggregate counts/day5/30mmHg Dec18 54 44/ML P2-044_2019-02-19_124648.bmp
- S1/Aggregate counts/day5/30mmHg Dec18 54 44/ML P2-045_2019-02-19_124649.bmp
- S1/Aggregate counts/day5/30mmHg Dec18 54 44/ML P2-046_2019-02-19_124649.bmp
- S1/Aggregate counts/day5/30mmHg Dec18 54 44/ML P2-047_2019-02-19_124649.bmp
- S1/Aggregate counts/day5/30mmHg Dec18 54 44/ML P2-048_2019-02-19_124650.bmp
- S1/Aggregate counts/day5/30mmHg Dec18 54 44/ML P2-049_2019-02-19_124650.bmp
- S1/Aggregate counts/day5/30mmHg Dec18 54 44/ML P2-050_2019-02-19_124651.bmp
- S1/Aggregate counts/day5/30mmHg Jan18 47 43/
- S1/Aggregate counts/day5/30mmHg Jan18 47 43/ML P3-001_2019-02-11_151843.bmp
- S1/Aggregate counts/day5/30mmHg Jan18 47 43/ML P3-002_2019-02-11_151844.bmp
- S1/Aggregate counts/day5/30mmHg Jan18 47 43/ML P3-003_2019-02-11_151844.bmp
- S1/Aggregate counts/day5/30mmHg Jan18 47 43/ML P3-004_2019-02-11_151844.bmp
- S1/Aggregate counts/day5/30mmHg Jan18 47 43/ML P3-005_2019-02-11_151845.bmp
- S1/Aggregate counts/day5/30mmHg Jan18 47 43/ML P3-006_2019-02-11_151845.bmp
- S1/Aggregate counts/day5/30mmHg Jan18 47 43/ML P3-007_2019-02-11_151845.bmp
- S1/Aggregate counts/day5/30mmHg Jan18 47 43/ML P3-008_2019-02-11_151846.bmp
- S1/Aggregate counts/day5/30mmHg Jan18 47 43/ML P3-009_2019-02-11_151846.bmp
- S1/Aggregate counts/day5/30mmHg Jan18 47 43/ML P3-010_2019-02-11_151846.bmp
- S1/Aggregate counts/day5/30mmHg Jan18 47 43/ML P3-011_2019-02-11_151846.bmp
- S1/Aggregate counts/day5/30mmHg Jan18 47 43/ML P3-012_2019-02-11_151847.bmp
- S1/Aggregate counts/day5/30mmHg Jan18 47 43/ML P3-013_2019-02-11_151847.bmp
- S1/Aggregate counts/day5/30mmHg Jan18 47 43/ML P3-014_2019-02-11_151847.bmp
- S1/Aggregate counts/day5/30mmHg Jan18 47 43/ML P3-015_2019-02-11_151847.bmp
- S1/Aggregate counts/day5/30mmHg Jan18 47 43/ML P3-016_2019-02-11_151848.bmp
- S1/Aggregate counts/day5/30mmHg Jan18 47 43/ML P3-017_2019-02-11_151848.bmp
- S1/Aggregate counts/day5/30mmHg Jan18 47 43/ML P3-018_2019-02-11_151849.bmp
- S1/Aggregate counts/day5/30mmHg Jan18 47 43/ML P3-019_2019-02-11_151849.bmp
- S1/Aggregate counts/day5/30mmHg Jan18 47 43/ML P3-020_2019-02-11_151849.bmp
- S1/Aggregate counts/day5/30mmHg Jan18 47 43/ML P3-021_2019-02-11_151850.bmp
- S1/Aggregate counts/day5/30mmHg Jan18 47 43/ML P3-022_2019-02-11_151850.bmp
- S1/Aggregate counts/day5/30mmHg Jan18 47 43/ML P3-023_2019-02-11_151850.bmp
- S1/Aggregate counts/day5/30mmHg Jan18 47 43/ML P3-024_2019-02-11_151850.bmp
- S1/Aggregate counts/day5/30mmHg Jan18 47 43/ML P3-025_2019-02-11_151851.bmp
- S1/Aggregate counts/day5/30mmHg Jan18 47 43/ML P3-026_2019-02-11_151851.bmp
- S1/Aggregate counts/day5/30mmHg Jan18 47 43/ML P3-027_2019-02-11_151851.bmp
- S1/Aggregate counts/day5/30mmHg Jan18 47 43/ML P3-028_2019-02-11_151852.bmp
- S1/Aggregate counts/day5/30mmHg Jan18 47 43/ML P3-029_2019-02-11_151852.bmp
- S1/Aggregate counts/day5/30mmHg Jan18 47 43/ML P3-030_2019-02-11_151852.bmp
- S1/Aggregate counts/day5/30mmHg Jan18 47 43/ML P3-031_2019-02-11_151853.bmp
- S1/Aggregate counts/day5/30mmHg Jan18 47 43/ML P3-032_2019-02-11_151853.bmp
- S1/Aggregate counts/day5/30mmHg Jan18 47 43/ML P3-033_2019-02-11_151853.bmp
- S1/Aggregate counts/day5/30mmHg Jan18 47 43/ML P3-034_2019-02-11_151854.bmp
- S1/Aggregate counts/day5/30mmHg Jan18 47 43/ML P3-035_2019-02-11_151854.bmp
- S1/Aggregate counts/day5/30mmHg Jan18 47 43/ML P3-036_2019-02-11_151854.bmp
- S1/Aggregate counts/day5/30mmHg Jan18 47 43/ML P3-037_2019-02-11_151854.bmp
- S1/Aggregate counts/day5/30mmHg Jan18 47 43/ML P3-038_2019-02-11_151855.bmp
- S1/Aggregate counts/day5/30mmHg Jan18 47 43/ML P3-039_2019-02-11_151855.bmp
- S1/Aggregate counts/day5/30mmHg Jan18 47 43/ML P3-040_2019-02-11_151855.bmp
- S1/Aggregate counts/day5/30mmHg Jan18 47 43/ML P3-041_2019-02-11_151856.bmp
- S1/Aggregate counts/day5/30mmHg Jan18 47 43/ML P3-042_2019-02-11_151856.bmp
- S1/Aggregate counts/day5/30mmHg Jan18 47 43/ML P3-043_2019-02-11_151856.bmp
- S1/Aggregate counts/day5/30mmHg Jan18 47 43/ML P3-044_2019-02-11_151857.bmp
- S1/Aggregate counts/day5/30mmHg Jan18 47 43/ML P3-045_2019-02-11_151857.bmp
- S1/Aggregate counts/day5/30mmHg Jan18 47 43/ML P3-046_2019-02-11_151857.bmp
- S1/Aggregate counts/day5/30mmHg Jan18 47 43/ML P3-047_2019-02-11_151857.bmp
- S1/Aggregate counts/day5/30mmHg Jan18 47 43/ML P3-048_2019-02-11_151858.bmp
- S1/Aggregate counts/day5/30mmHg Jan18 47 43/ML P3-049_2019-02-11_151858.bmp
- S1/Aggregate counts/day5/30mmHg Jan18 47 43/ML P3-050_2019-02-11_151858.bmp
- S1/Aggregate counts/day5/60mmHg Feb15 43 42/
- S1/Aggregate counts/day5/60mmHg Feb15 43 42/ML 60 2-001_2019-02-16_124552.bmp
- S1/Aggregate counts/day5/60mmHg Feb15 43 42/ML 60 2-002_2019-02-16_124552.bmp
- S1/Aggregate counts/day5/60mmHg Feb15 43 42/ML 60 2-003_2019-02-16_124553.bmp
- S1/Aggregate counts/day5/60mmHg Feb15 43 42/ML 60 2-004_2019-02-16_124553.bmp
- S1/Aggregate counts/day5/60mmHg Feb15 43 42/ML 60 2-005_2019-02-16_124553.bmp
- S1/Aggregate counts/day5/60mmHg Feb15 43 42/ML 60 2-006_2019-02-16_124553.bmp
- S1/Aggregate counts/day5/60mmHg Feb15 43 42/ML 60 2-007_2019-02-16_124554.bmp
- S1/Aggregate counts/day5/60mmHg Feb15 43 42/ML 60 2-008_2019-02-16_124554.bmp
- S1/Aggregate counts/day5/60mmHg Feb15 43 42/ML 60 2-009_2019-02-16_124554.bmp
- S1/Aggregate counts/day5/60mmHg Feb15 43 42/ML 60 2-010_2019-02-16_124555.bmp
- S1/Aggregate counts/day5/60mmHg Feb15 43 42/ML 60 2-011_2019-02-16_124555.bmp
- S1/Aggregate counts/day5/60mmHg Feb15 43 42/ML 60 2-012_2019-02-16_124555.bmp
- S1/Aggregate counts/day5/60mmHg Feb15 43 42/ML 60 2-013_2019-02-16_124555.bmp
- S1/Aggregate counts/day5/60mmHg Feb15 43 42/ML 60 2-014_2019-02-16_124556.bmp
- S1/Aggregate counts/day5/60mmHg Feb15 43 42/ML 60 2-015_2019-02-16_124556.bmp
- S1/Aggregate counts/day5/60mmHg Feb15 43 42/ML 60 2-016_2019-02-16_124556.bmp
- S1/Aggregate counts/day5/60mmHg Feb15 43 42/ML 60 2-017_2019-02-16_124557.bmp
- S1/Aggregate counts/day5/60mmHg Feb15 43 42/ML 60 2-018_2019-02-16_124557.bmp
- S1/Aggregate counts/day5/60mmHg Feb15 43 42/ML 60 2-019_2019-02-16_124557.bmp
- S1/Aggregate counts/day5/60mmHg Feb15 43 42/ML 60 2-020_2019-02-16_124558.bmp
- S1/Aggregate counts/day5/60mmHg Feb15 43 42/ML 60 2-021_2019-02-16_124558.bmp
- S1/Aggregate counts/day5/60mmHg Feb15 43 42/ML 60 2-022_2019-02-16_124558.bmp
- S1/Aggregate counts/day5/60mmHg Feb15 43 42/ML 60 2-023_2019-02-16_124558.bmp
- S1/Aggregate counts/day5/60mmHg Feb15 43 42/ML 60 2-024_2019-02-16_124559.bmp
- S1/Aggregate counts/day5/60mmHg Feb15 43 42/ML 60 2-025_2019-02-16_124559.bmp
- S1/Aggregate counts/day5/60mmHg Feb15 43 42/ML 60 2-026_2019-02-16_124559.bmp
- S1/Aggregate counts/day5/60mmHg Feb15 43 42/ML 60 2-027_2019-02-16_124600.bmp
- S1/Aggregate counts/day5/60mmHg Feb15 43 42/ML 60 2-028_2019-02-16_124600.bmp
- S1/Aggregate counts/day5/60mmHg Feb15 43 42/ML 60 2-029_2019-02-16_124600.bmp
- S1/Aggregate counts/day5/60mmHg Feb15 43 42/ML 60 2-030_2019-02-16_124601.bmp
- S1/Aggregate counts/day5/60mmHg Feb15 43 42/ML 60 2-031_2019-02-16_124601.bmp
- S1/Aggregate counts/day5/60mmHg Feb15 43 42/ML 60 2-032_2019-02-16_124601.bmp
- S1/Aggregate counts/day5/60mmHg Feb15 43 42/ML 60 2-033_2019-02-16_124602.bmp
- S1/Aggregate counts/day5/60mmHg Feb15 43 42/ML 60 2-034_2019-02-16_124602.bmp
- S1/Aggregate counts/day5/60mmHg Feb15 43 42/ML 60 2-035_2019-02-16_124602.bmp
- S1/Aggregate counts/day5/60mmHg Feb15 43 42/ML 60 2-036_2019-02-16_124603.bmp
- S1/Aggregate counts/day5/60mmHg Feb15 43 42/ML 60 2-037_2019-02-16_124603.bmp
- S1/Aggregate counts/day5/60mmHg Feb15 43 42/ML 60 2-038_2019-02-16_124603.bmp
- S1/Aggregate counts/day5/60mmHg Feb15 43 42/ML 60 2-039_2019-02-16_124604.bmp
- S1/Aggregate counts/day5/60mmHg Feb15 43 42/ML 60 2-040_2019-02-16_124604.bmp
- S1/Aggregate counts/day5/60mmHg Feb15 43 42/ML 60 2-041_2019-02-16_124604.bmp
- S1/Aggregate counts/day5/60mmHg Feb15 43 42/ML 60 2-042_2019-02-16_124605.bmp
- S1/Aggregate counts/day5/60mmHg Feb15 43 42/ML 60 2-043_2019-02-16_124605.bmp
- S1/Aggregate counts/day5/60mmHg Feb15 43 42/ML 60 2-044_2019-02-16_124605.bmp
- S1/Aggregate counts/day5/60mmHg Feb15 43 42/ML 60 2-045_2019-02-16_124605.bmp
- S1/Aggregate counts/day5/60mmHg Feb15 43 42/ML 60 2-046_2019-02-16_124606.bmp
- S1/Aggregate counts/day5/60mmHg Feb15 43 42/ML 60 2-047_2019-02-16_124606.bmp
- S1/Aggregate counts/day5/60mmHg Feb15 43 42/ML 60 2-048_2019-02-16_124606.bmp
- S1/Aggregate counts/day5/60mmHg Feb15 43 42/ML 60 2-049_2019-02-16_124607.bmp
- S1/Aggregate counts/day5/60mmHg Feb15 43 42/ML 60 2-050_2019-02-16_124607.bmp
- S1/Aggregate counts/day5/60mmHg Feb8 49.5 49/
- S1/Aggregate counts/day5/60mmHg Feb8 49.5 49/ML 60 1-001_2019-02-11_144624.bmp
- S1/Aggregate counts/day5/60mmHg Feb8 49.5 49/ML 60 1-002_2019-02-11_144624.bmp
- S1/Aggregate counts/day5/60mmHg Feb8 49.5 49/ML 60 1-003_2019-02-11_144625.bmp
- S1/Aggregate counts/day5/60mmHg Feb8 49.5 49/ML 60 1-004_2019-02-11_144625.bmp
- S1/Aggregate counts/day5/60mmHg Feb8 49.5 49/ML 60 1-005_2019-02-11_144625.bmp
- S1/Aggregate counts/day5/60mmHg Feb8 49.5 49/ML 60 1-006_2019-02-11_144625.bmp
- S1/Aggregate counts/day5/60mmHg Feb8 49.5 49/ML 60 1-007_2019-02-11_144626.bmp
- S1/Aggregate counts/day5/60mmHg Feb8 49.5 49/ML 60 1-008_2019-02-11_144626.bmp
- S1/Aggregate counts/day5/60mmHg Feb8 49.5 49/ML 60 1-009_2019-02-11_144626.bmp
- S1/Aggregate counts/day5/60mmHg Feb8 49.5 49/ML 60 1-010_2019-02-11_144627.bmp
- S1/Aggregate counts/day5/60mmHg Feb8 49.5 49/ML 60 1-011_2019-02-11_144627.bmp
- S1/Aggregate counts/day5/60mmHg Feb8 49.5 49/ML 60 1-012_2019-02-11_144627.bmp
- S1/Aggregate counts/day5/60mmHg Feb8 49.5 49/ML 60 1-013_2019-02-11_144627.bmp
- S1/Aggregate counts/day5/60mmHg Feb8 49.5 49/ML 60 1-014_2019-02-11_144628.bmp
- S1/Aggregate counts/day5/60mmHg Feb8 49.5 49/ML 60 1-015_2019-02-11_144628.bmp
- S1/Aggregate counts/day5/60mmHg Feb8 49.5 49/ML 60 1-016_2019-02-11_144628.bmp
- S1/Aggregate counts/day5/60mmHg Feb8 49.5 49/ML 60 1-017_2019-02-11_144629.bmp
- S1/Aggregate counts/day5/60mmHg Feb8 49.5 49/ML 60 1-018_2019-02-11_144629.bmp
- S1/Aggregate counts/day5/60mmHg Feb8 49.5 49/ML 60 1-019_2019-02-11_144629.bmp
- S1/Aggregate counts/day5/60mmHg Feb8 49.5 49/ML 60 1-020_2019-02-11_144630.bmp
- S1/Aggregate counts/day5/60mmHg Feb8 49.5 49/ML 60 1-021_2019-02-11_144630.bmp
- S1/Aggregate counts/day5/60mmHg Feb8 49.5 49/ML 60 1-022_2019-02-11_144630.bmp
- S1/Aggregate counts/day5/60mmHg Feb8 49.5 49/ML 60 1-023_2019-02-11_144630.bmp
[truncated: 487 more entries]
