# Supplementary material for: Investigating the influence of physiologically relevant hydrostatic pressure on CHO cell batch culture
Source: Sci Rep. 2021 Jan 8;11:162. doi: 10.1038/s41598-020-80576-8 (PMC7794228; doi:10.1038/s41598-020-80576-8)
Supplement: Supplementary file 1 — Supplementary Information 1. [file 41598_2020_80576_MOESM1_ESM.zip › S1/Aggregate counts/Aggregates counts Result summary.xlsx]

## Sheet: Sheet3
	0 mmHg	0 mmHg	0 mmHg	0 mmHg	30 mmHg	30 mmHg	30 mmHg	30 mmHg	60 mmHg	60 mmHg	60 mmHg	90 mmHg	90 mmHg	90 mmHg
		[Feb1]	[Dec4]	[Jan10]		[Dec18]	[Jan18]	[Dec4]		[Feb8]	[Feb15]		[Feb8]	[Feb15]
Set	1	2	4	3	1	2	3	4	1	2	3	1	2	3
Analysis	190207	190218	190219	190219	190207	190219	190218	190219	190207	190218	190218	190207	190218	190219
Total density	4.7	4.7	4.6	4.1	4.6	5.4	4.7	4.9	5.8	4.95	4.3	3	4.85	4.25
0-300	1590	1507	1635	1029	1543	1917	1558	1808	1870	1498	1350	1047	1574	1328
300-600	76	102	93	134	78	92	74	97	106	106	97	93	75	83
600-900	11	8	5	32	8	20	15	7	7	18	13	12	12	17
900-1200	1	1	1	19	3	3	1	1	5	3	3	9	2	3
1200-1500	0	1	0	11	0	3	0	0	1	1	2	2	1	0
1500-1800	0	0	0	3	0	0	0	0	0	0	1	0	0	0
1800-2100	0	0	0	2	0	0	0	0	0	1	0	0	0	0
2100-2400	0	0	0	0	0	0	0	0	0	0	0	0	0	0
2400-2700	0	0	0	0	0	0	0	0	0	0	0	0	0	0
2700-3000	0	0	0	0	0	0	0	0	0	0	0	0	0	0
>600	12	10	6	67	11	26	16	8	13	23	19	23	15	20
>900	1	2	1	35	3	6	1	1	6	5	6	11	3	3
>1200	0	1	0	16	0	3	0	0	1	2	3	2	1	0
>1500	0	0	0	5	0	0	0	0	0	1	1	0	0	0
normalized cluster number
>600	2.55319	2.12766	1.30435	16.3415	2.3913	4.81481	3.40426	1.63265	2.24138	4.64646	4.4186	7.66667	3.09278	4.70588
>900	0.212766	0.425532	0.217391	8.53659	0.652174	1.11111	0.212766	0.204082	1.03448	1.0101	1.39535	3.66667	0.618557	0.705882
>1200	0	0.212766	0	3.90244	0	0.555556	0	0	0.172414	0.40404	0.697674	0.666667	0.206186	0
>1500	0	0	0	1.21951	0	0	0	0	0	0.20202	0.232558	0	0	0
	0 mmHg				30 mmHg				60 mmHg			90 mmHg
	AVG	+	-		AVG	+	-		AVG	+	-	AVG	+	-
>600	1.99507	0.558125	0.690718		3.53679	1.27802	1.14549		3.76882	0.877648	1.52744	5.15511	2.51156	2.06233
>900	0.28523	0.140302	0.0724638		0.658684	0.452427	0.445918		1.14664	0.248705	0.136543	1.6637	2.00296	1.04515
>1200	0.070922	0.141844	0.070922		0.185185	0.37037	0.185185		0.42471	0.272965	0.252296	0.290951	0.375716	0.290951
>1500	0	0	0		0	0	0		0.144859	0.0876987	0.144859	0	0	0

## Sheet: Sheet1
	0 mmHg	0 mmHg	0 mmHg	30 mmHg	30 mmHg	30 mmHg	60 mmHg	60 mmHg	60 mmHg	90 mmHg	90 mmHg	90 mmHg
		[Feb1]	[Dec4]		[Jan18]	[Dec4]		[Feb8]	[Feb15]		[Feb8]	[Feb15]
Set	1	2	4	1	3	4	1	2	3	1	2	3
Analysis	190207	190218	190219	190207	190218	190219	190207	190218	190218	190207	190218	190219
Total density	4.7	4.7	4.6	4.6	4.7	4.9	5.8	4.95	4.3	3	4.85	4.25
0-300	1590	1507	1635	1543	1558	1808	1870	1498	1350	1047	1574	1328
300-600	76	102	93	78	74	97	106	106	97	93	75	83
600-900	11	8	5	8	15	7	7	18	13	12	12	17
900-1200	1	1	1	3	1	1	5	3	3	9	2	3
1200-1500	0	1	0	0	0	0	1	1	2	2	1	0
1500-1800	0	0	0	0	0	0	0	0	1	0	0	0
1800-2100	0	0	0	0	0	0	0	1	0	0	0	0
2100-2400	0	0	0	0	0	0	0	0	0	0	0	0
2400-2700	0	0	0	0	0	0	0	0	0	0	0	0
2700-3000	0	0	0	0	0	0	0	0	0	0	0	0
>300	88	112	99	89	90	105	119	129	116	116	90	103
>600	12	10	6	11	16	8	13	23	19	23	15	20
>900	1	2	1	3	1	1	6	5	6	11	3	3
>1200	0	1	0	0	0	0	1	2	3	2	1	0
>1500	0	0	0	0	0	0	0	1	1	0	0	0
normalized cluster number
	18.7234	23.8298	21.5217	19.3478	19.1489	21.4286	20.5172	26.0606	26.9767	38.6667	18.5567	24.2353
>600	2.55319	2.12766	1.30435	2.3913	3.40426	1.63265	2.24138	4.64646	4.4186	7.66667	3.09278	4.70588
>900	0.212766	0.425532	0.217391	0.652174	0.212766	0.204082	1.03448	1.0101	1.39535	3.66667	0.618557	0.705882
>1200	0	0.212766	0	0	0	0	0.172414	0.40404	0.697674	0.666667	0.206186	0
>1500	0	0	0	0	0	0	0	0.20202	0.232558	0	0	0
	0 mmHg			30 mmHg			60 mmHg			90 mmHg
	AVG	+	-	AVG	+	-	AVG	+	-	AVG	+	-
>600	1.99507	0.558125	0.690718	2.47607	0.928184	0.843418	3.76882	0.877648	1.52744	5.15511	2.51156	2.06233
>900	0.28523	0.140302	0.0724638	0.356341	0.295833	0.152259	1.14664	0.248705	0.136543	1.6637	2.00296	1.04515
>1200	0.070922	0.141844	0.070922	0	0	0	0.42471	0.272965	0.252296	0.290951	0.375716	0.290951
>1500	0	0	0	0	0	0	0.144859	0.0876987	0.144859	0	0	0
	18.7234	23.8298	21.5217	19.3478	19.1489	21.4286	20.5172	26.0606	26.9767	38.6667	18.5567	24.2353
	12	10	6	11	16	8	13	23	19	23	15	20
	1	2	1	3	1	1	6	5	6	11	3	3
	0	1	0	0	0	0	1	2	3	2	1	0
18.7234	12	1	0	50553.2	32400	2700	0		5.05532	3.24	0.27	0		96.76
23.8298	10	2	1	64340.4	27000	5400	2700		6.43404	2.7	0.54	0.27		97.3
21.5217	6	1	0	58108.7	16200	2700	0		5.81087	1.62	0.27	0		98.38
19.3478	11	3	0	52239.1	29700	8100	0		5.22391	2.97	0.81	0		97.03
19.1489	16	1	0	51702.1	43200	2700	0		5.17021	4.32	0.27	0		95.68
21.4286	8	1	0	57857.1	21600	2700	0		5.78571	2.16	0.27	0		97.84
20.5172	13	6	1	55396.6	35100	16200	2700		5.53966	3.51	1.62	0.27		96.49
26.0606	23	5	2	70363.6	62100	13500	5400		7.03636	6.21	1.35	0.54		93.79
26.9767	19	6	3	72837.2	51300	16200	8100		7.28372	5.13	1.62	0.81		94.87
38.6667	23	11	2	104400	62100	29700	5400		10.44	6.21	2.97	0.54		93.79
18.5567	15	3	1	50103.1	40500	8100	2700		5.01031	4.05	0.81	0.27		95.95
24.2353	20	3	0	65435.3	54000	8100	0		6.54353	5.4	0.81	0		94.6
3.24	2.97	3.51	6.21		96.76	97.03	96.49	93.79		26.5046	38.578	34.6089	20.4158
2.7	4.32	6.21	4.05		97.3	95.68	93.79	95.95		34.633	37.5688	32.302	29.9852
1.62	2.16	5.13	5.4		98.38	97.84	94.87	94.6		32.0099	41.005	26.2426	21.8564
0.236402	0.0349261	0.014999			0.236402	0.0349261	0.014999			0.0311973	0.499785	0.0729396
